# Supplementary material for: The impact of temporal fine structure and signal envelope on auditory motion perception
Source: PLoS One. 2020 Aug 21;15(8):e0238125. doi: 10.1371/journal.pone.0238125 (PMC7446836; doi:10.1371/journal.pone.0238125)
Supplement: S1 Appendix — An excel work book with sheets for the different data methods utilized for analysis of stationary localization, sound motion sensitivity, and sound motion response bias is provided. (XLSX) [file pone.0238125.s002.xlsx]

## Sheet: Stationary Localization
Purpose	RMS errors between stationary speech or SMN stimuli								RMS errors between stimuli differing in low-frequency TFS								RMS errors between stimuli differing in signal ENV (Speech TFS)								RMS errors between stimuli differing in signal ENV (SMN TFS)
Test	two-tailed t-test								one-tailed paired t-test								two-tailed t-test								two-tailed t-test
Between	OS vs SMN								Chimaera vs Chimaera HP								OS vs NC								SMN vs SC
		Subject	Category	Condition	ENV	TFS	RMS Static			Subject	Category	Condition	ENV	TFS	RMS Static			Subject	Category	Condition	ENV	TFS	RMS Static			Subject	Category	Condition	ENV	TFS	RMS Static
		1	Unprocessed	OS	Speech	Speech	6.74			1	Chimera	SC	Speech	SMN	6.29			1	Unprocessed	OS	Speech	Speech	6.74			1	Unprocessed	SMN	SMN	SMN	5.84
		2	Unprocessed	OS	Speech	Speech	6.8			2	Chimera	SC	Speech	SMN	4.31			2	Unprocessed	OS	Speech	Speech	6.8			2	Unprocessed	SMN	SMN	SMN	6.7
		3	Unprocessed	OS	Speech	Speech	6.84			3	Chimera	SC	Speech	SMN	6.85			3	Unprocessed	OS	Speech	Speech	6.84			3	Unprocessed	SMN	SMN	SMN	6.05
		4	Unprocessed	OS	Speech	Speech	5.73			4	Chimera	SC	Speech	SMN	4.88			4	Unprocessed	OS	Speech	Speech	5.73			4	Unprocessed	SMN	SMN	SMN	5.36
		5	Unprocessed	OS	Speech	Speech	6.34			5	Chimera	SC	Speech	SMN	7.04			5	Unprocessed	OS	Speech	Speech	6.34			5	Unprocessed	SMN	SMN	SMN	7.16
		6	Unprocessed	OS	Speech	Speech	4.01			6	Chimera	SC	Speech	SMN	4.81			6	Unprocessed	OS	Speech	Speech	4.01			6	Unprocessed	SMN	SMN	SMN	4.89
		7	Unprocessed	OS	Speech	Speech	4.55			7	Chimera	SC	Speech	SMN	3.51			7	Unprocessed	OS	Speech	Speech	4.55			7	Unprocessed	SMN	SMN	SMN	4.74
		8	Unprocessed	OS	Speech	Speech	4.8			8	Chimera	SC	Speech	SMN	5.3			8	Unprocessed	OS	Speech	Speech	4.8			8	Unprocessed	SMN	SMN	SMN	6.26
		9	Unprocessed	OS	Speech	Speech	4.24			9	Chimera	SC	Speech	SMN	4.42			9	Unprocessed	OS	Speech	Speech	4.24			9	Unprocessed	SMN	SMN	SMN	5.2
		1	Unprocessed	SMN	SMN	SMN	5.84			1	Chimera	NC	SMN	Speech	6.06			1	Chimera	NC	SMN	Speech	6.06			1	Chimera	SC	Speech	SMN	6.29
		2	Unprocessed	SMN	SMN	SMN	6.7			2	Chimera	NC	SMN	Speech	5.26			2	Chimera	NC	SMN	Speech	5.26			2	Chimera	SC	Speech	SMN	4.31
		3	Unprocessed	SMN	SMN	SMN	6.05			3	Chimera	NC	SMN	Speech	6.19			3	Chimera	NC	SMN	Speech	6.19			3	Chimera	SC	Speech	SMN	6.85
		4	Unprocessed	SMN	SMN	SMN	5.36			4	Chimera	NC	SMN	Speech	5.7			4	Chimera	NC	SMN	Speech	5.7			4	Chimera	SC	Speech	SMN	4.88
		5	Unprocessed	SMN	SMN	SMN	7.16			5	Chimera	NC	SMN	Speech	5.35			5	Chimera	NC	SMN	Speech	5.35			5	Chimera	SC	Speech	SMN	7.04
		6	Unprocessed	SMN	SMN	SMN	4.89			6	Chimera	NC	SMN	Speech	4.21			6	Chimera	NC	SMN	Speech	4.21			6	Chimera	SC	Speech	SMN	4.81
		7	Unprocessed	SMN	SMN	SMN	4.74			7	Chimera	NC	SMN	Speech	4.24			7	Chimera	NC	SMN	Speech	4.24			7	Chimera	SC	Speech	SMN	3.51
		8	Unprocessed	SMN	SMN	SMN	6.26			8	Chimera	NC	SMN	Speech	4.71			8	Chimera	NC	SMN	Speech	4.71			8	Chimera	SC	Speech	SMN	5.3
		9	Unprocessed	SMN	SMN	SMN	5.2			9	Chimera	NC	SMN	Speech	4.18			9	Chimera	NC	SMN	Speech	4.18			9	Chimera	SC	Speech	SMN	4.42
										1	Chimaera HP	SC_hp	Speech	SMN HP	8.48
										2	Chimaera HP	SC_hp	Speech	SMN HP	6.54
										3	Chimaera HP	SC_hp	Speech	SMN HP	11.55
										4	Chimaera HP	SC_hp	Speech	SMN HP	4.77
										5	Chimaera HP	SC_hp	Speech	SMN HP	10.48
										6	Chimaera HP	SC_hp	Speech	SMN HP	6.1
										7	Chimaera HP	SC_hp	Speech	SMN HP	14.11
										8	Chimaera HP	SC_hp	Speech	SMN HP	9.83
										9	Chimaera HP	SC_hp	Speech	SMN HP	5.18
										1	Chimaera HP	NC_hp	SMN	Speech HP	7
										2	Chimaera HP	NC_hp	SMN	Speech HP	9.11
										3	Chimaera HP	NC_hp	SMN	Speech HP	14.81
										4	Chimaera HP	NC_hp	SMN	Speech HP	6.47
										5	Chimaera HP	NC_hp	SMN	Speech HP	11.6
										6	Chimaera HP	NC_hp	SMN	Speech HP	5.25
										7	Chimaera HP	NC_hp	SMN	Speech HP	8.59
										8	Chimaera HP	NC_hp	SMN	Speech HP	7.27
										9	Chimaera HP	NC_hp	SMN	Speech HP	3.25

## Sheet: Sound Motion Sensitivity
Purpose	D-prime between stimuli differing in low-frequency TFS (Speech ENV)									D-prime between stimuli differing in low-frequency TFS (SMN ENV)									D-prime between stimuli differing in signal ENV (SMN TFS)									D-prime between stimuli differing in signal ENV (Speech TFS)
Test	one-tailed t-test									one-tailed t-test									two-tailed t-test									two-tailed t-test
Between	SC vs SC_hp									NC vs NC_hp									SMN vs SC									OS vs NC
		Subject	Category	Condition	ENV	TFS	Dprime 10º	Dprime 20º			Subject	Category	Condition	ENV	TFS	Dprime 10º	Dprime 20º			Subject	Category	Condition	ENV	TFS	Dprime 10º	Dprime 20º			Subject	Category	Condition	ENV	TFS	Dprime 10º	Dprime 20º
		1	Chimera	SC	Speech	SMN	1.86	3.34			1	Chimera	NC	SMN	Speech	1.6	2.19			1	Unprocessed	SMN	SMN	SMN	2.71	3.98			1	Unprocessed	OS	Speech	Speech	1.72	2.77
		2	Chimera	SC	Speech	SMN	1.46	2.94			2	Chimera	NC	SMN	Speech	0.97	3.09			2	Unprocessed	SMN	SMN	SMN	1.68	3.41			2	Unprocessed	OS	Speech	Speech	0.16	2.99
		3	Chimera	SC	Speech	SMN	0.19	1.3			3	Chimera	NC	SMN	Speech	0.24	0.88			3	Unprocessed	SMN	SMN	SMN	0.33	1.92			3	Unprocessed	OS	Speech	Speech	0.08	0.79
		4	Chimera	SC	Speech	SMN	1.17	2.23			4	Chimera	NC	SMN	Speech	0.93	0.76			4	Unprocessed	SMN	SMN	SMN	1.08	2.37			4	Unprocessed	OS	Speech	Speech	-0.31	2.59
		5	Chimera	SC	Speech	SMN	2.44	2.59			5	Chimera	NC	SMN	Speech	2.61	3.34			5	Unprocessed	SMN	SMN	SMN	3.52	3.15			5	Unprocessed	OS	Speech	Speech	0.21	2.71
		6	Chimera	SC	Speech	SMN	0.95	1.27			6	Chimera	NC	SMN	Speech	0.25	1.62			6	Unprocessed	SMN	SMN	SMN	0.58	2.49			6	Unprocessed	OS	Speech	Speech	0.07	1.7
		7	Chimera	SC	Speech	SMN	1.47	3.61			7	Chimera	NC	SMN	Speech	1.66	4.17			7	Unprocessed	SMN	SMN	SMN	2.42	4.74			7	Unprocessed	OS	Speech	Speech	1.06	2.62
		8	Chimera	SC	Speech	SMN	0.83	2.42			8	Chimera	NC	SMN	Speech	1.32	2.95			8	Unprocessed	SMN	SMN	SMN	2.2	3.9			8	Unprocessed	OS	Speech	Speech	1.16	2.34
		9	Chimera	SC	Speech	SMN	0.94	3.22			9	Chimera	NC	SMN	Speech	2.33	3.36			9	Unprocessed	SMN	SMN	SMN	3.7	4.47			9	Unprocessed	OS	Speech	Speech	1.23	2.88
		1	Chimaera HP	SC_hp	Speech	SMN HP	1.02	1.58			1	Chimaera HP	NC_hp	SMN	Speech HP	1	1.48			1	Chimera	SC	Speech	SMN	1.86	3.34			1	Chimera	NC	SMN	Speech	1.6	2.19
		2	Chimaera HP	SC_hp	Speech	SMN HP	0.84	1.31			2	Chimaera HP	NC_hp	SMN	Speech HP	0.05	1.19			2	Chimera	SC	Speech	SMN	1.46	2.94			2	Chimera	NC	SMN	Speech	0.97	3.09
		3	Chimaera HP	SC_hp	Speech	SMN HP	0.18	0.64			3	Chimaera HP	NC_hp	SMN	Speech HP	0	1.03			3	Chimera	SC	Speech	SMN	0.19	1.3			3	Chimera	NC	SMN	Speech	0.24	0.88
		4	Chimaera HP	SC_hp	Speech	SMN HP	0.51	0.47			4	Chimaera HP	NC_hp	SMN	Speech HP	0.87	0.86			4	Chimera	SC	Speech	SMN	1.17	2.23			4	Chimera	NC	SMN	Speech	0.93	0.76
		5	Chimaera HP	SC_hp	Speech	SMN HP	0.64	1.7			5	Chimaera HP	NC_hp	SMN	Speech HP	0.78	2.22			5	Chimera	SC	Speech	SMN	2.44	2.59			5	Chimera	NC	SMN	Speech	2.61	3.34
		6	Chimaera HP	SC_hp	Speech	SMN HP	-0.46	1.12			6	Chimaera HP	NC_hp	SMN	Speech HP	0.37	0.87			6	Chimera	SC	Speech	SMN	0.95	1.27			6	Chimera	NC	SMN	Speech	0.25	1.62
		7	Chimaera HP	SC_hp	Speech	SMN HP	0.5	1.66			7	Chimaera HP	NC_hp	SMN	Speech HP	0.72	2.77			7	Chimera	SC	Speech	SMN	1.47	3.61			7	Chimera	NC	SMN	Speech	1.66	4.17
		8	Chimaera HP	SC_hp	Speech	SMN HP	0.03	1.27			8	Chimaera HP	NC_hp	SMN	Speech HP	-0.04	0.93			8	Chimera	SC	Speech	SMN	0.83	2.42			8	Chimera	NC	SMN	Speech	1.32	2.95
		9	Chimaera HP	SC_hp	Speech	SMN HP	1.34	1.61			9	Chimaera HP	NC_hp	SMN	Speech HP	0.66	2.37			9	Chimera	SC	Speech	SMN	0.94	3.22			9	Chimera	NC	SMN	Speech	2.33	3.36

## Sheet: Sound Motion Response Bias
Purpose	Response Bias between stimuli deiffering in low-frequency TFS (Speech ENV)									Response Bias between stimuli differing in low-frequency TFS (SMN ENV)									Response Bias between stimuli differing in signal ENV (SMN TFS)									Response Bias between stimuli differing in signal ENV (Speech TFS)
Test	two-tailed t-test									two-tailed t-test									two-tailed t-test									two-tailed t-test
Between	OS vs SC									SMN vs NC									SMN vs SC									OS vs NC
		Subject	Category	Condition	ENV	TFS	Bias 10º	Bias 20º			Subject	Category	Condition	ENV	TFS	Bias 10º	Bias 20º			Subject	Category	Condition	ENV	TFS	Bias 10º	Bias 20º			Subject	Category	Condition	ENV	TFS	Bias 10º	Bias 20º
		1	Unprocessed	OS	Speech	Speech	-0.29	-0.99			1	Unprocessed	SMN	SMN	SMN	0.11	0.38			1	Unprocessed	SMN	SMN	SMN	0.11	0.38			1	Unprocessed	OS	Speech	Speech	-0.29	-0.99
		2	Unprocessed	OS	Speech	Speech	-1.38	-0.87			2	Unprocessed	SMN	SMN	SMN	0.62	0.1			2	Unprocessed	SMN	SMN	SMN	0.62	0.1			2	Unprocessed	OS	Speech	Speech	-1.38	-0.87
		3	Unprocessed	OS	Speech	Speech	-1.17	-0.53			3	Unprocessed	SMN	SMN	SMN	0.63	1.14			3	Unprocessed	SMN	SMN	SMN	0.63	1.14			3	Unprocessed	OS	Speech	Speech	-1.17	-0.53
		4	Unprocessed	OS	Speech	Speech	0.69	-0.51			4	Unprocessed	SMN	SMN	SMN	0.31	1.18			4	Unprocessed	SMN	SMN	SMN	0.31	1.18			4	Unprocessed	OS	Speech	Speech	0.69	-0.51
		5	Unprocessed	OS	Speech	Speech	-0.87	-0.45			5	Unprocessed	SMN	SMN	SMN	0.61	-0.23			5	Unprocessed	SMN	SMN	SMN	0.61	-0.23			5	Unprocessed	OS	Speech	Speech	-0.87	-0.45
		6	Unprocessed	OS	Speech	Speech	1.1	0.23			6	Unprocessed	SMN	SMN	SMN	0.38	0.62			6	Unprocessed	SMN	SMN	SMN	0.38	0.62			6	Unprocessed	OS	Speech	Speech	1.1	0.23
		7	Unprocessed	OS	Speech	Speech	-1.08	-0.16			7	Unprocessed	SMN	SMN	SMN	0.59	0			7	Unprocessed	SMN	SMN	SMN	0.59	0			7	Unprocessed	OS	Speech	Speech	-1.08	-0.16
		8	Unprocessed	OS	Speech	Speech	-1.78	-0.44			8	Unprocessed	SMN	SMN	SMN	0.37	0.15			8	Unprocessed	SMN	SMN	SMN	0.37	0.15			8	Unprocessed	OS	Speech	Speech	-1.78	-0.44
		9	Unprocessed	OS	Speech	Speech	-0.12	0.93			9	Unprocessed	SMN	SMN	SMN	0.24	0.13			9	Unprocessed	SMN	SMN	SMN	0.24	0.13			9	Unprocessed	OS	Speech	Speech	-0.12	0.93
		1	Chimaera	SC	Speech	SMN	0.14	-0.43			1	Chimaera	NC	SMN	Speech	0.67	1.01			1	Chimera	SC	Speech	SMN	0.14	-0.43			1	Chimera	NC	SMN	Speech	0.67	1.01
		2	Chimaera	SC	Speech	SMN	-0.73	-0.33			2	Chimaera	NC	SMN	Speech	0.44	0.55			2	Chimera	SC	Speech	SMN	-0.73	-0.33			2	Chimera	NC	SMN	Speech	0.44	0.55
		3	Chimaera	SC	Speech	SMN	-0.37	0.08			3	Chimaera	NC	SMN	Speech	0.74	1.17			3	Chimera	SC	Speech	SMN	-0.37	0.08			3	Chimera	NC	SMN	Speech	0.74	1.17
		4	Chimaera	SC	Speech	SMN	-0.76	1.25			4	Chimaera	NC	SMN	Speech	0.88	1.99			4	Chimera	SC	Speech	SMN	-0.76	1.25			4	Chimera	NC	SMN	Speech	0.88	1.99
		5	Chimaera	SC	Speech	SMN	-0.87	0.05			5	Chimaera	NC	SMN	Speech	0.79	0.43			5	Chimera	SC	Speech	SMN	-0.87	0.05			5	Chimera	NC	SMN	Speech	0.79	0.43
		6	Chimaera	SC	Speech	SMN	1.63	1.04			6	Chimaera	NC	SMN	Speech	1.47	1.34			6	Chimera	SC	Speech	SMN	1.63	1.04			6	Chimera	NC	SMN	Speech	1.47	1.34
		7	Chimaera	SC	Speech	SMN	-1.36	-0.56			7	Chimaera	NC	SMN	Speech	-0.41	0.28			7	Chimera	SC	Speech	SMN	-1.36	-0.56			7	Chimera	NC	SMN	Speech	-0.41	0.28
		8	Chimaera	SC	Speech	SMN	-1.38	-0.59			8	Chimaera	NC	SMN	Speech	-0.2	0.62			8	Chimera	SC	Speech	SMN	-1.38	-0.59			8	Chimera	NC	SMN	Speech	-0.2	0.62
		9	Chimaera	SC	Speech	SMN	-0.26	0.76			9	Chimaera	NC	SMN	Speech	0.44	0.69			9	Chimera	SC	Speech	SMN	-0.26	0.76			9	Chimera	NC	SMN	Speech	0.44	0.69
